# Supplementary material for: The effects of environmental parameters on the microbial activity in peat-bog lakes
Source: PLoS One. 2019 Oct 24;14(10):e0224441. doi: 10.1371/journal.pone.0224441 (PMC6812798; doi:10.1371/journal.pone.0224441)
Supplement: S1 Data — (XLSX) [file pone.0224441.s001.xlsx]

## Sheet: Arkusz2
Table of descriptive statistics of the data used in the paper (Supplementary data) N=48
Lake	Layer	Season	DAPI	DAPI	DAPI	DAPI	DAPI	DAPI	NuCC+	NuCC+	NuCC+	NuCC+	NuCC+	NuCC+	%NuCC	%NuCC	%NuCC	%NuCC	%NuCC	%NuCC	CTC+	CTC+	CTC+	CTC+	CTC+	CTC+	%CTC+	%CTC+	%CTC+	%CTC+	%CTC+	%CTC+	%RIB	%RIB	%RIB	%RIB	%RIB	%RIB	RIB+	RIB+	RIB+	RIB+	RIB+	RIB+	MEM+	MEM+	MEM+	MEM+	MEM+
			Mean	SD	CV	Q25	Median	Q75	Mean	SD	CV	Q25	Median	Q75	Mean	SD	CV	Q25	Median	Q75	Mean	SD	CV	Q25	Median	Q75	Mean	SD	CV	Q25	Median	Q75	Mean	SD	CV	Q25	Median	Q75	Mean	SD	CV	Q25	Median	Q75	Mean	SD	CV	Q25	Median
Suchar2	Bottom	autumn	17.0667	2.88698	16.9159	15.0253	17.0667	19.1081	12.456	1.67882	13.478	11.2689	12.456	13.6431	73.2	2.54558	3.47757	71.4	73.2	75	7.77031	0.576909	7.42453	7.36237	7.77031	8.17825	45.9	4.38406	9.55133	42.8	45.9	49	52.99	2.84257	5.36435	50.98	52.99	55	9.00259	1.04468	11.6042	8.26389	9.00259	9.74128	1.66116	0.436828	26.2966	1.35227	1.66116
Suchar2	Bottom	spring	5.50559	0.340216	6.17946	5.26502	5.50559	5.74616	4.09976	0.325227	7.93282	3.86979	4.09976	4.32973	74.425	1.30815	1.75767	73.5	74.425	75.35	2.81529	0.332714	11.8181	2.58003	2.81529	3.05056	51.42	9.22067	17.9321	44.9	51.42	57.94	47.8	2.82843	5.91721	45.8	47.8	49.8	2.63649	0.318345	12.0746	2.41138	2.63649	2.86159	0.642655	0.249147	38.7684	0.466481	0.642655
Suchar2	Bottom	summer	9.94581	0.301334	3.02976	9.73273	9.94581	10.1589	7.59562	0.0333023	0.438441	7.57207	7.59562	7.61916	76.4	1.9799	2.59149	75	76.4	77.8	2.50164	1.86551	74.5714	1.18253	2.50164	3.82076	24.88	18.0029	72.3591	12.15	24.88	37.61	65.7	2.54558	3.87456	63.9	65.7	67.5	6.53823	0.451156	6.90027	6.21922	6.53823	6.85725	1.16213	0.262842	22.6173	0.976269	1.16213
Suchar2	Bottom	winter	1.25783	0.456861	36.3213	0.934782	1.25783	1.58088	0.901	0.311803	34.6063	0.680522	0.901	1.12148	71.87	1.31522	1.83	70.94	71.87	72.8	0.316867	0.0184737	5.83012	0.303804	0.316867	0.32993	26.685	8.22365	30.8175	20.87	26.685	32.5	64.25	4.59619	7.15361	61	64.25	67.5	0.818656	0.351346	42.9174	0.570217	0.818656	1.0671	0.111507	0.0770541	69.1023	0.0570217	0.111507
Suchar2	Surface	autumn	15.9807	4.09231	25.6079	13.087	15.9807	18.8744	9.12492	5.87349	64.3676	4.97173	9.12492	13.2781	54.17	22.882	42.241	37.99	54.17	70.35	0.453089	0.448284	98.9395	0.136104	0.453089	0.770074	2.56	2.1496	83.9689	1.04	2.56	4.08	59.525	1.80312	3.02918	58.25	59.525	60.8	9.47559	2.1478	22.6666	7.95687	9.47559	10.9943	1.09883	0.0191736	1.74491	1.08528	1.09883
Suchar2	Surface	spring	9.91144	0.680432	6.86511	9.4303	9.91144	10.3926	2.69052	0.115946	4.30941	2.60854	2.69052	2.77251	27.25	3.04056	11.158	25.1	27.25	29.4	3.11051	0.452664	14.5527	2.79043	3.11051	3.43059	31.3	2.41831	7.72621	29.59	31.3	33.01	55.135	4.61741	8.37473	51.87	55.135	58.4	5.48038	0.832808	15.1962	4.8915	5.48038	6.06927	0.930646	0.210893	22.6609	0.781522	0.930646
Suchar2	Surface	summer	4.63267	1.10813	23.9199	3.8491	4.63267	5.41624	1.80012	0.395584	21.9755	1.5204	1.80012	2.07984	38.95	0.777817	1.99696	38.4	38.95	39.5	0.36499	0.120166	32.9232	0.28002	0.36499	0.44996	8.43	4.61034	54.6896	5.17	8.43	11.69	75.5	2.40416	3.18432	73.8	75.5	77.2	3.51099	0.948017	27.0014	2.84064	3.51099	4.18134	0.315196	0.0849821	26.9616	0.255105	0.315196
Suchar2	Surface	winter	4.47458	0.865121	19.3341	3.86285	4.47458	5.08632	3.17069	0.583529	18.4038	2.75808	3.17069	3.58331	70.925	0.671751	0.947129	70.45	70.925	71.4	0.847749	0.28537	33.6621	0.645962	0.847749	1.04954	19.935	10.2318	51.326	12.7	19.935	27.17	69.575	1.16673	1.67693	68.75	69.575	70.4	3.11824	0.654114	20.977	2.65571	3.11824	3.58077	0.269034	0.0308848	11.4799	0.247195	0.269034
Suchar3	Bottom	autumn	36.4084	5.90032	16.2059	32.2362	36.4084	40.5806	26.0411	3.00069	11.5229	23.9193	26.0411	28.1629	71.8	3.39411	4.72718	69.4	71.8	74.2	16.5453	0.946052	5.71795	15.8764	16.5453	17.2143	45.835	4.82954	10.5368	42.42	45.835	49.25	59.525	0.742462	1.24731	59	59.525	60.05	21.6502	3.24184	14.9737	19.3579	21.6502	23.9425	15.9543	0.680043	4.26245	15.4734	15.9543
Suchar3	Bottom	spring	3.42295	1.12757	32.9415	2.62564	3.42295	4.22027	2.32496	1.34226	57.7328	1.37583	2.32496	3.27408	64.99	17.8049	27.3964	52.4	64.99	77.58	1.68679	0.662555	39.279	1.2183	1.68679	2.15529	48.735	3.30219	6.77581	46.4	48.735	51.07	51.025	2.51023	4.91961	49.25	51.025	52.8	1.73241	0.48942	28.2508	1.38634	1.73241	2.07848	1.05104	0.46526	44.2667	0.722051	1.05104
Suchar3	Bottom	summer	17.6028	1.46779	8.33839	16.5649	17.6028	18.6407	11.8601	0.889713	7.50172	11.231	11.8601	12.4892	67.4	0.565685	0.839296	67	67.4	67.8	1.42683	1.26653	88.7652	0.531259	1.42683	2.3224	8.435	7.89838	93.6382	2.85	8.435	14.02	67.375	0.883883	1.31189	66.75	67.375	68	11.8664	1.14451	9.645	11.0571	11.8664	12.6756	4.42932	0.250855	5.66351	4.25193	4.42932
Suchar3	Bottom	winter	5.36813	0.865121	16.1159	4.75639	5.36813	5.97986	2.8055	0.690565	24.6147	2.31719	2.8055	3.2938	54	21.5668	39.9384	38.75	54	69.25	1.28045	0.780327	60.9414	0.728679	1.28045	1.83223	22.98	10.8329	47.1405	15.32	22.98	30.64	65.4	1.27279	1.94617	64.5	65.4	66.3	3.50525	0.497464	14.192	3.15349	3.50525	3.85701	1.72754	0.210516	12.1859	1.57868	1.72754
Suchar3	Surface	autumn	6.08296	0.63183	10.3869	5.63619	6.08296	6.52973	1.68247	0.243206	14.4553	1.5105	1.68247	1.85444	27.6	1.13137	4.09917	26.8	27.6	28.4	0.337965	0.0162332	4.80321	0.326486	0.337965	0.349444	5.6	0.848528	15.1523	5	5.6	6.2	64.14	2.31931	3.61601	62.5	64.14	65.78	3.90894	0.546338	13.9766	3.52262	3.90894	4.29526	1.52909	0.377008	24.6557	1.26251	1.52909
Suchar3	Surface	spring	2.46068	0.291614	11.851	2.25448	2.46068	2.66688	0.760638	0.121506	15.9742	0.67472	0.760638	0.846555	31.425	8.66206	27.5642	25.3	31.425	37.55	0.746099	0.433105	58.0492	0.439848	0.746099	1.05235	29.485	14.1068	47.8439	19.51	29.485	39.46	54.95	3.46482	6.30541	52.5	54.95	57.4	1.34709	0.0749836	5.56634	1.29407	1.34709	1.40011	0.456381	0.138903	30.4358	0.358162	0.456381
Suchar3	Surface	summer	4.54332	0.243011	5.34877	4.37148	4.54332	4.71515	2.42243	0.288367	11.904	2.21853	2.42243	2.62634	53.225	3.50018	6.57619	50.75	53.225	55.7	0.157115	0.0392007	24.9503	0.129396	0.157115	0.184834	3.44	0.678823	19.7332	2.96	3.44	3.92	72.975	2.86378	3.92433	70.95	72.975	75	3.31897	0.307448	9.26338	3.10157	3.31897	3.53636	0.627409	0.0836037	13.3252	0.568293	0.627409
Suchar3	Surface	winter	3.69102	0.126366	3.42361	3.60166	3.69102	3.78037	3.04678	0.256902	8.43192	2.86512	3.04678	3.22844	82.475	4.13657	5.01555	79.55	82.475	85.4	0.567004	0.432585	76.293	0.26112	0.567004	0.872887	15.17	11.2006	73.8337	7.25	15.17	23.09	69.2	0.424264	0.613098	68.9	69.2	69.5	2.55445	0.103105	4.03628	2.48154	2.55445	2.62736	0.792716	0.345864	43.6302	0.548154	0.792716
Suchar4	Bottom	autumn	7.68446	0.408259	5.31279	7.39578	7.68446	7.97314	5.53098	0.730648	13.2101	5.01434	5.53098	6.04763	71.825	5.69221	7.92511	67.8	71.825	75.85	3.54986	0.763678	21.5129	3.00986	3.54986	4.08987	46.525	12.4097	26.6732	37.75	46.525	55.3	56.865	1.60513	2.82271	55.73	56.865	58	4.36649	0.108811	2.49195	4.28955	4.36649	4.44343	3.23566	0.227997	7.04638	3.07444	3.23566
Suchar4	Bottom	spring	7.38731	1.2128	16.4173	6.52973	7.38731	8.24488	5.59603	1.07589	19.2259	4.83527	5.59603	6.3568	75.575	2.15668	2.85369	74.05	75.575	77.1	4.52667	1.81678	40.1351	3.24201	4.52667	5.81133	60.895	15.9028	26.1152	49.65	60.895	72.14	51.6	0.989949	1.91851	50.9	51.6	52.3	3.80585	0.552672	14.5217	3.41505	3.80585	4.19665	3.22297	0.199319	6.18432	3.08203	3.22297
Suchar4	Bottom	summer	29.7756	2.95502	9.92431	27.6861	29.7756	31.8651	21.272	1.46163	6.87112	20.2385	21.272	22.3056	71.55	2.19203	3.06364	70	71.55	73.1	13.1203	2.67437	20.3834	11.2293	13.1203	15.0114	44.73	13.4209	30.0042	35.24	44.73	54.22	64.825	0.813173	1.25441	64.25	64.825	65.4	19.314	2.15772	11.1718	17.7883	19.314	20.8398	11.6764	0.530278	4.54145	11.3014	11.6764
Suchar4	Bottom	winter	2.08951	0.369377	17.6777	1.82832	2.08951	2.3507	1.4641	0.263181	17.9757	1.278	1.4641	1.65019	70.05	0.212132	0.302829	69.9	70.05	70.2	0.552951	0.0717146	12.9694	0.502241	0.552951	0.60366	26.575	1.26572	4.76283	25.68	26.575	27.47	61.35	2.19203	3.57299	59.8	61.35	62.9	1.27787	0.18081	14.1494	1.15002	1.27787	1.40572	0.454521	0.00879118	1.93416	0.448305	0.454521
Suchar4	Surface	autumn	6.94901	0.884561	12.7293	6.32353	6.94901	7.57449	3.26746	1.14213	34.9548	2.45985	3.26746	4.07507	46.35	10.5359	22.7312	38.9	46.35	53.8	0.275293	0.155915	56.6361	0.165044	0.275293	0.385541	3.85	1.75362	45.5487	2.61	3.85	5.09	62.48	2.29103	3.66681	60.86	62.48	64.1	4.35187	0.711878	16.358	3.8485	4.35187	4.85525	1.46122	0.129467	8.86016	1.36968	1.46122
Suchar4	Surface	spring	9.98178	1.51865	15.2142	8.90793	9.98178	11.0556	3.91207	1.0687	27.3181	3.15638	3.91207	4.66775	40.475	16.8645	41.6665	28.55	40.475	52.4	2.65586	1.4808	55.7561	1.60877	2.65586	3.70294	25.495	10.5147	41.2421	18.06	25.495	32.93	55.29	0.975807	1.76489	54.6	55.29	55.98	5.51151	0.74226	13.4674	4.98666	5.51151	6.03637	1.79776	0.74094	41.2147	1.27383	1.79776
Suchar4	Surface	summer	4.90073	0.184689	3.76859	4.77014	4.90073	5.03133	1.98146	0.157782	7.96292	1.86989	1.98146	2.09303	40.4	1.69706	4.20063	39.2	40.4	41.6	0.241695	0.221729	91.7394	0.0849085	0.241695	0.398481	4.85	4.34164	89.5183	1.78	4.85	7.92	78.7	3.9598	5.03151	75.9	78.7	81.5	3.85322	0.0487092	1.26412	3.81878	3.85322	3.88766	0.854364	0.140947	16.4973	0.754699	0.854364
Suchar4	Surface	winter	0.70796	0.262452	37.0716	0.522378	0.70796	0.893542	0.396733	0.128893	32.4887	0.305591	0.396733	0.487874	56.55	2.75772	4.8766	54.6	56.55	58.5	0.0633672	0.0172907	27.2866	0.0511408	0.0633672	0.0755937	9.125	0.940452	10.3063	8.46	9.125	9.79	65.7	1.13137	1.72203	64.9	65.7	66.5	0.466615	0.180441	38.6702	0.339024	0.466615	0.594205	0.0481138	0.0148529	30.8703	0.0376112	0.0481138
Wygorzele	Bottom	autumn	32.085	3.61601	11.2701	29.5281	32.085	34.6419	18.311	9.10849	49.7433	11.8703	18.311	24.7517	55.825	22.0971	39.5828	40.2	55.825	71.45	5.98481	3.6615	61.1799	3.39573	5.98481	8.57388	18.125	9.36916	51.6919	11.5	18.125	24.75	60.475	0.0353553	0.0584627	60.45	60.475	60.5	19.4028	2.17544	11.212	17.8645	19.4028	20.9411	9.01144	3.7659	41.7902	6.34855	9.01144
Wygorzele	Bottom	spring	3.70476	1.05953	28.5991	2.95556	3.70476	4.45396	1.92127	1.66377	86.5977	0.744802	1.92127	3.09773	47.375	31.3602	66.1956	25.2	47.375	69.55	1.84926	0.704247	38.0826	1.35128	1.84926	2.34724	49.21	4.93561	10.0297	45.72	49.21	52.7	51.825	2.86378	5.52587	49.8	51.825	53.85	1.93516	0.655198	33.8575	1.47187	1.93516	2.39846	1.09921	0.634963	57.7654	0.650224	1.09921
Wygorzele	Bottom	summer	11.9528	0.379098	3.17161	11.6848	11.9528	12.2209	8.63636	0.489328	5.6659	8.29035	8.63636	8.98237	72.225	1.80312	2.49653	70.95	72.225	73.5	3.77813	1.20198	31.814	2.92821	3.77813	4.62806	31.465	9.05804	28.7877	25.06	31.465	37.87	70.75	1.76777	2.49861	69.5	70.75	72	8.45999	0.47951	5.66798	8.12092	8.45999	8.79905	2.53332	0.112448	4.43877	2.4538	2.53332
Wygorzele	Bottom	winter	4.44709	0.670711	15.082	3.97283	4.44709	4.92135	1.40766	0.222929	15.8369	1.25002	1.40766	1.56529	32.4	9.89949	30.554	25.4	32.4	39.4	1.35603	0.0768305	5.66586	1.3017	1.35603	1.41035	30.975	6.39932	20.6596	26.45	30.975	35.5	61.3	0.707107	1.15352	60.8	61.3	61.8	2.72844	0.442592	16.2214	2.41548	2.72844	3.0414	0.582569	0.0878632	15.082	0.52044	0.582569
Wygorzele	Surface	autumn	3.73913	0.835959	22.3571	3.14802	3.73913	4.33024	2.18386	0.555271	25.4262	1.79122	2.18386	2.57649	58.2	1.83848	3.1589	56.9	58.2	59.5	0.313541	0.107736	34.3609	0.23736	0.313541	0.389722	8.27	1.03238	12.4834	7.54	8.27	9	63.9	1.41421	2.21317	62.9	63.9	64.9	2.39521	0.587057	24.5096	1.9801	2.39521	2.81033	1.08004	0.43223	40.0196	0.774412	1.08004
Wygorzele	Surface	spring	15.1009	1.25394	8.30376	14.2142	15.1009	15.9875	9.31398	6.09609	65.451	5.0034	9.31398	13.6246	60.21	35.3695	58.7435	35.2	60.21	85.22	5.30961	0.29866	5.6249	5.09842	5.30961	5.52079	35.365	4.91439	13.8962	31.89	35.365	38.84	54.35	2.19203	4.03318	52.8	54.35	55.9	8.22106	1.01253	12.3163	7.50509	8.22106	8.93703	2.92606	0.384852	13.1526	2.65393	2.92606
Wygorzele	Surface	summer	2.21323	0.699873	31.6222	1.71835	2.21323	2.70812	1.33448	0.26514	19.8684	1.147	1.33448	1.52196	61.475	7.45998	12.135	56.2	61.475	66.75	0.104378	0.0273553	26.2079	0.085035	0.104378	0.123721	5.17	2.87085	55.5291	3.14	5.17	7.2	76.4	0.565685	0.740426	76	76.4	76.8	1.68893	0.522183	30.9179	1.31969	1.68893	2.05817	0.5231	0.0836445	15.9902	0.463955	0.5231
Wygorzele	Surface	winter	0.762947	0.0680432	8.91846	0.714834	0.762947	0.811061	0.243747	0.0262997	10.7897	0.225151	0.243747	0.262344	32.23	6.32153	19.6138	27.76	32.23	36.7	0.120048	0.0293791	24.4728	0.0992739	0.120048	0.140822	15.97	5.27502	33.0308	12.24	15.97	19.7	65.825	0.601041	0.913089	65.4	65.825	66.25	0.502006	0.0402038	8.00864	0.473577	0.502006	0.530434	0.116831	0.0509886	43.6432	0.0807762	0.116831
Total			9.11993	9.06526	99.4006	3.69102	5.52621	11.3702	5.61112	6.48088	115.501	1.54363	2.98143	6.96444	57.2756	18.4736	32.2538	39.05	66.875	72.125	2.64781	3.81012	143.897	0.328208	1.11744	3.31887	25.2308	17.9334	71.0775	8.19	24.905	38.355	62.3969	7.99161	12.8077	55.94	62.7	67.5	5.58581	5.51956	98.814	2.23847	3.69977	7.18117	2.2932	3.52625	153.77	0.534297	1.08252
[truncated: 43 more columns]
